# Supplementary material for: Insights into the CRISPR/Cas system of Gardnerella vaginalis
Source: BMC Microbiol. 2012 Dec 21;12:301. doi: 10.1186/1471-2180-12-301 (PMC3559282; doi:10.1186/1471-2180-12-301)
Supplement: Additional file 3 — A.Analysis of CRISPR spacers matched to chromosomal sequences ofG. vaginalisorigin.B. Analysis of CRISPR spacers matched to chromosomal sequences of non-G.vaginalis origin. The table contains information on the spacer sequences retrieved from the amplified CRISPR loci of G. vaginalis clinical isolates and from G. vaginalis genomes deposited in GenBank. The analysis of spacer hits mapped to chromosomal sequences of G. vaginalis and non-G. vaginalis origin are provided. [file 1471-2180-12-301-S3.xlsx]

## Sheet: Additional file 3A
Additional file 3A: Analysis of CRISPR spacers matched to chromosomal sequences of G.vaginalis origin
Strain	Spacer No.	Spacer sequence	Protospacer location (strain no.)	Protospacer start	Protospacer end	Identity between spacer & proto-spacer (ID nucleotides)	Genome accesion no.	Strand targeted	Target description	Target protein no.
GV21	#7	TATCGTGCACAACTTGAAACTGCAGGACTAATA	315A	67206	67235	30/33	AFDI01000006.1	N/A	DivIVA domain protein gene	EGL14368
GV30	#27	CTTATCAAGTAATAGTATTGTATCATGAACGAA	41V	44335	44367	33/33	AEJE01000070.1	N/A	Uknown	Uknown
	#33	TACGACCAAGGAACGAGTCCGCACCCTTCAAAA	315A	52951	52983	30/33	AFDI01000006.1	N/A	Phage tail tape measure domain protein	EGL14214
	#34	TTATGCACACAAAAAGCCACAATCGCAGACCAT	409-05	1114675	1114706	30/33	CP001849.1	Sense	Non-coding region between hypothetical proteins ADB14247 and ADB14128	N/A
	#35	CTGCCCTGTTGTGTGCTAGGAGGCGCGAGATGA	409-05	1113862	1113893	30/33	CP001849.1	Antisense	Non-coding region between hypothetical proteins ADB14247 and ADB14128	N/A
	#38	TCGCAGACCACTATCCTTTAGAGCGCTTCGAGC	409-05	1114697	1114729	32/33	CP001849.1	Sense	Non-coding region between hypothetical proteins ADB14247 and ADB14128	N/A
GV22	#49	CCAGGGACGACAAGGGATCGCCCTTTGCGCCACG	409-05	1113602	1113631	29/34	CP001849.1	Antisense	Non-coding region between hypothetical proteins ADB14247 and ADB14128	N/A
	#50	CCAAGGAGATAAAAATGGTTTTAATGATTCAAGC	409-05	1114062	1114091	29/34	CP001849.1	Antisense	Non-coding region between hypothetical proteins ADB14247 and ADB14128	N/A
	#54	TATCCGATATTGAGCAAGTTGAAGCAATGCAGG	409-05	1118099	1118126	27/33	CP001849.1	Sense	Hypothetical protein	ADB14482
GV25	#74	CAGGGCAGTTGGCAAAAGCCACAGCCAGAAGAA	409-05	1113886	1113918	30/33	CP001849.1	Sense	Non-coding region between hypothetical proteins ADB14247 and ADB14128	N/A
	#85	TATTATTATTAATCATCCACGTGTAAATCTGTT	00703Bmash	222829	222861	33/33	ADET01000005.1	N/A	Hypothetical protein	EIK83961
	#86	TCGTTTCCATATTGTTATGTCTTCACAAATATG	00703Bmash	222646	222678	33/33	ADET01000005.1	N/A	Hypothetical protein	EIK83961
	#87	TAGATTTTGAGTCTTTTAAACATAAGTCACCTA	00703Bmash	222992	223024	33/33	ADET01000005.1	N/A	Hypothetical protein	EIK83961
	#92	CATTGATAACTGCTTATTTAACGATGGAAGCGA	315A	64873	64905	33/33	AFDI01000006.0	N/A	Hypothetical protein of putative viral origin	EGL14267
	#100	TGGGCAAAAGCAAACGAGTACATACCAGAAGGC	315A	40777	40808	30/33	AFDI01000006.0	N/A	N-acetylmuramoyl-L-alanine amidase	EGL14432
	#106	CTTGTATTCTCAATCAGAGAATACTTTGAGTAT	409-05	1136977	1137009	32/33	CP001849.1	Antisense	Non-coding region between hypothetical proteins ADB14447 and ADB13930, 0.5 kbp downstream of the glycoside hydrolase family 25 gene	N/A
GV28	#113	CAAGAGCGAAAGCTCAAACAAGGAGTTAAAAAA	409-05	1113493	1113524	30/33	CP001849.1	Antisense	Hypothetical protein	ADB14247
	#115	CAAGGACGACAAGGAATCGCCCTTTGCGCCACG	409-05	1113634	1113602	33/33	CP001849.1	Antisense	Non-coding region between hypothetical proteins ADB14247 and ADB14128	N/A
GV33	#154	TGAAGAAGGCGACGAGGAAGAGCTGGCGGCGGA	409-05	1112946	1112975	29/33	CP001849.1	Antisense	Hypothetical protein	ADB14247
	#155	CGTATCATACTTTCCGTGTTTTGTCCTTATTGG	409-05	1135204	1135236	30/33	CP001849.1	Antisense	Non-coding region 0.27 kbp upstream glycoside hydrolase family 25 protein	N/A
ATCC 14019 (ATCC14018)	#160	CCTTCACGTTCTTTTGCTTTACAAGTATCCTGC	41V	45023	45055	33/33	AEJE01000070.1	N/A	Uknown	Uknown
	#163	CCGTAAAGTTTGCATAATGCGGCAACCAGATGC	315A	41149	41181	31/33	AFDI01000006.0	N/A	N-acetylmuramoyl-L-alanine amidase	EGL14432
	#173	TATGGCATTAAACGGCATTGACATATCATGGTA	409-05	1135476	1135496	21/33	CP001849.1	Sense	Glycoside hydrolase family 25	ADB14441
	#106	CTTGTATTCTCAATCAGAGAATACTTTGAGTAT	409-05	1136977	1137009	32/33	CP001849.1	Antisense	Non-coding region between hypothetical proteins ADB14447 and ADB113930, 0.5kpb downstream of the glycoside hydrolase family 25 gene	N/A
5−1	#190	TGTACGGTAAGCCAATCAACTCAGAAATTGAAC	409-05	1099529	1099561	33/33	CP001849.1	Antisense	Hypothetical protein	ADB13547
	#191	CGTAGCTTATGATCCCAACAACAAGCAATACTA	409-05	1110752	1110784	30/33	CP001849.1	Sense	Hypothetical protein	ADB13547
	#192	CCAAACAAGAACAAGCTTGAGAGCAGAATCGTT	409-05	1134141	1134173	30/33	CP001849.1	Antisense	Hypothetical protein, 1.3 kbp upstream of the glycoside hydrolase family 25 gene	ADB14226
	#193	CTGTGAAGCGTTTACAATGCGTGCTTCTATGAG	409-05	1123047	1123075	29/33	CP001849.1	Antisense	Hypothetical protein of putative viral origin	ADB14338
AMD	#207	CATCCATAAAAATAGCTACATCACGCACAGTCA	409-05	1111431	1111463	30/33	CP001849.1	Sense	Hypothetical protein	ADB14678
00703B	#224	TATCTCGTGCGCTCTAGGCGCGCCGCCTTAGAA	6420B	183972	183997	26/33	ADEP01000006.1	N/A	Hypothetical protein	EIK78790
	#227	CCAATGGTAGTGGCTAGAACCCCTAGCCTCAAT	ATCC 14019	838959	838981	23/33	CP002104.1	Antisense	Non-coding region between cas2 and tRNA-Gly	N/A
	#228	CATAAGCAAGGGGGTGAACAAAAATTTTTTTAG	AMD	106890	106915	26/33	ADAM01000008.1	N/A	Downstream of hypothetical protein EFH27324	N/A

## Sheet: Additional file 3B
Additional file 3B: Analysis of CRISPR spacers matched to chromosomal sequences of non-G.vaginalis origin
Strain	Spacer No.	Spacer sequence	Protospacer location	Protospacer start	Protospacer end	Identity between spacer & proto-spacer (nucleotides)	Genome accesion no.	Strand targeted	Target description	Target protein no.
GV21	#5	TGGTTACCATCGACGACCTCAAGGCTTTAGAGG	Corynebacterium variabile DSM 44702, chromosome	1691356	1691375	20/33	CP002917.1	Antisense	Phosphoenolpyruvate carboxylase	AEK36832.1
GV30	#14	TTCGCTCGATTTGGGGGAAGCTTTTCTTTCTTT	Pediococcus pentosaceus ATCC 25745, chromosome	1426003	1426024	22/33	CP000422.1	Sense	Hypothetical protein	ABJ68484.1
	#23	CGTGAAACAAACACATTAGCAGATGTCGCAATT	Bacillus cellulosilyticus DSM 2522, chromosome	2114511	2114530	20/33	CP002394.1	Antisense	Doexynucleoside kinase	ADU30200.1
	#31	CAATTTTCATCTATTCCTAATAATTTTAGTTAT	Arcobacter nitrofigilis DSM 7299, chromosome	2178703	2178731	27/33	CP001999.1	Antisense	AMP-dependent synthetase and ligase	ADG93861.1
	#37	AAAGGAGATTAAAAATGGTACTTATGATTCAAG	Campylobacter jejuni subsp. jejuni S3, chromosome	1442070	1442089	20/33	CP001960.1	Sense	Hypothetical protein	ADT73248.1
GV22	#41	TAAAATATCAAGAGCACAAAATACCATTATATA	Dickeya dadantii Ech586, chromosome	952443	952463	21/33	CP001836.1	Antisense	Non-coding region between male sterility domain protein and MltA-interacting MipA family protein	N/A
	#42	CTAGAAGAATTAATAACCATTGTACTTTCAGTA	Xenorhabdus nematophila strain A24, chromosome	151	170	20/33	DQ242618.1	Antisense	40kDa insecticidal toxin	ABB29480.1
	#46	TAATCCGCGCATTGTCAGCGCAGGTTACTATCG	Deinococcus deserti VCD115, chromosome	2683531	2683550	20/33	CP001114.1	Antisense	Putative L-lactate dehydrogenase	ACO47258.1
	#63	CGAAATCCTTTAATGATTGGCGATGATGTATAT	Shewanella sediminis HAW-EB3, chromosome	51109	51134	25/33	CP000821.1	Antisense	Carbonic anhydrase, family3	ABV34658.1
GV25	#88	CACCAAGTGCCAAAAAAATAGCAGTAATAACAG	Tepidanaerobacter sp. Re1, chromosome	2003808	2003827	20/33	CP002728.1	Antisense	Hypothetical protein	AEE92059.1
	#93	CCACGTAAAAACAGTTTATTTGAAAAATACGGT	Cyclobacterium marinum DSM 745, chromosome	1318087	1318106	20/33	CP002955.1	Antisense	2,3-bisphosphoglycerate-independent phosphoglycerate mutase	AEL24894.1
	#104	CTGCGTTAGGAATTGGAAACTCAGGAATTACCA	Methylophaga sp. JAM1, chromosome	2543909	2543928	20/33	CP003390.1	Sense	Hypothetical protein	AFI85287.1
GV28	#112	CTACGTTTTAACTGCTTTTGCCATTCCTGCTGA	Flavobacterium johnsoniae UW101, chromosome	6024282	6024301	20/33	CP000685.1	Sense	Biotin/lipoyl attachment domain-containing protein	ABQ07987.1
	#116	CAAATTTGAACACCGCGTCAACGCCAGATTTAG	Rhopalosiphum padi virus clone RhPV6, chromosome	7933	7952	20/33	EU282007.1	Antisense	Structural polyprotein	ABX74940.1
	#121	CTTGCTTATACTTTTCTCCAAAAAGTCGTTTAA	Rickettsia bellii RML369-C, chromosome	1129614	1129633	20/33	CP000087.1	Antisense	Non-coding region downstream leucine-rich repeat protein	N/A
	#127	CCAAACCGACCATAAAAACCACTAGCAAAGCAG	Nitrosococcus halophilus Nc4, chromosome	1708599	1708618	20/33	CP001798.1	Sense	Mercuric transport protein periplasmic component	ADE14806.1
	#128	CTATCGCCGCAATGGTCGCCGCTGTGGTTGTCC	Ralstonia syzygii R24, chromosome	275535	275516	20/33	FR854086.1	N/A	Putative transcription regulator, Lambda repressor-like	CCA84309.1
	#130	TTATGTTTCTGTGCGTGTTGATGATGTCGAGAT	Planctomyces brasiliensis DSM 5305, chromosome	4899681	4899700	20/33	CP002546.1	Antisense	Glycosyl transferase group 1	ADY61544.1
	#130	TTATGTTTCTGTGCGTGTTGATGATGTCGAGAT	Planctomyces brasiliensis DSM 5305, chromosome	4899681	4899700	20/33	CP002546.1	Antisense	Glycosyl transferase group 1	ADY61544.1
	#133	CTTATGATAATGGTAAGCTTTTGAAGTCTTTAG	Roseobacter litoralis Och 149, chromosome	1936355	1936374	20/33	CP002623.1	Sense	Hypothetical protein	AEI93868.1
	#134	CGTAATCGTAAGGACGATTAGTAGAACGAGAAA	Weeksella virosa DSM 16922, chromosome	1583106	1583129	23/33	CP002455.1	Antisense	Ribonuclease BN	ADX68194.1
	#134	CGTAATCGTAAGGACGATTAGTAGAACGAGAAA	Weeksella virosa DSM 16922, chromosome	1583106	1583129	23/33	CP002455.1	Antisense	Ribonuclease BN	ADX68194.1
	#136	TCAATACCTCACTCATTCAAATCACCTCCCTAA	Kosmotoga olearia TBF 19.5.1, chromosome	843940	843959	20/33	CP001634.1	Sense	Hypothetical protein	ACR79505.1
GV33	#145	TTATTAAACTGATCCAAATACGCCTTAATATCA	Leuconostoc gasicomitatum LMG 18811, chromosome	325600	325621	22/33	FN822744.1	Antisense	Hypothetical protein	CBL90970.1
	#156	CAAATCGCGCGCCATACGCGAGCGCAGCACACA	Burkholderia ambifaria MC40-6, chromosome 3	435059	435078	20/33	CP001027.1	Sense	Prolyl aminopeptidase	ACB68333.1
ATCC 14019 (ATCC 14018)	#165	TCGTTAATGCGTGCTAAAAAGTTTTGTAAATAC	Thermoanaerobacterium xylanolyticum LX-11, chromosome	2327026	2327045	20/33	CP002739.1	N/A	Non-coding region downstream glucan endo-1,3-beta-D-glucosidase	N/A
	#168	TATCAATTTAAGAGCGAAAAGAAAAGTTTTTAT	Haemophilus influenzae F3047, chromosome	132078	132097	20/33	FQ670204.1	Antisense	Lipoprotein signal peptidase	CBY85859.1
	#174	TATTTTCCTTATTTTGAGCTAATAATAAATTTA	Cyanothece sp. PCC 7424, chromosome	2037495	2037514	20/33	CP001291.1	Antisense	Non-coding region between hypothetical proteins ACK70263.1 and ACK70264.1	N/A
	#180	CAAACGTTCTTCATTGCTTGCATTGCAAAATTA	Candidatus Liberibacter asiaticus str. Psy62, chromosome	595170	595189	20/33	CP001677.5	Sense	Pyruvate dehydrogenase subunit beta	ACT57146.1
409-05	#187	CGACCTTCAGCAGTTGCCGCAGTTCCACGCAAA	Desulfurivibrio alkaliphilus AHT2, chromosome	1957897	1957916	20/33	CP001940.1	Antisense	MinD-related ATP-binding protein	ADH86363.1
315A	#41	TAAAATATCAAGAGCACAAAATACCATTATATA	Dickeya dadantii Ech586, chromosome	952443	952463	21/33	CP001836.1	Antisense	Non-coding region between male sterility domain protein and MltA-interacting MipA family protein	N/A
	#42	CTAGAAGAATTAATAACCATTGTACTTTCAGTA	Xenorhabdus nematophila strain A24, chromosome	151	170	20/33	DQ242618.1	Antisense	40kDa insecticidal toxin	ABB29480.1
	#63	CGAAATCCTTTAATGATTGGCGATGATGTATAT	Shewanella sediminis HAW-EB3, chromosome	51109	51134	25/33	CP000821.1	Antisense	Carbonic anhydrase, family 3	ABV34658.1
5-1	#194	CTCTGGAATTACAACCGTACGATATGAAACCTT	Bacillus cereus subsp. cytotoxis NVH 391-98, chromosome	540088	540108	21/33	CP000764.1	Sense	Amidohydrolase	ABS20834.1
75712	#210	CGTATACAGTGCAGAACAAAGAATTAAACAAAT	Candidatus Midichloria mitochondrii IricVA, chromosome	473879	473899	21/33	CP002130.1	Antisense	DNA-directed RNA polymerase, beta subunit	AEI88812.1
00703Bmash	#220	CATCAGATACAAAATAAGCAATATTCATTGCGA	Bacillus megaterium QM B1551 plasmid pBM100	719	739	21/33	CP001984.1	Sense	Replication protein	ADE72258.1
